# Supplementary material for: Epidemiological Profile and Risk Factors for Malaria in Rural Communities Before the Operationalization of the Singrobo–Ahouaty Dam, Southern Côte d’Ivoire
Source: Trop Med Infect Dis. 2025 Jul 15;10(7):197. doi: 10.3390/tropicalmed10070197 (PMC12300484; doi:10.3390/tropicalmed10070197)
Supplement: Supplementary file 1 [file tropicalmed-10-00197-s001.zip]

Archive with 1 entries (1 files):
- Table_Covariate_for Risk factors.pdf
